# Supplementary material for: Novel Gene Signatures as Prognostic Biomarkers for Predicting the Recurrence of Hepatocellular Carcinoma
Source: Cancers (Basel). 2022 Feb 9;14(4):865. doi: 10.3390/cancers14040865 (PMC8870597; doi:10.3390/cancers14040865)
Supplement: Supplementary file 1 [file cancers-14-00865-s001.zip]

Archive with 6 entries (6 files):
- Supplement Table S1.pdf
- Supplement Table S2.pdf
- Supplement Table S3.pdf
- Supplement Table S4.pdf
- Supplement Table S5.pdf
- Supplement Table S6.pdf
